# Supplementary material for: Synthesis, Characterization and Biodistribution of GdF3:Tb3+@RB Nanocomposites
Source: Materials (Basel). 2022 Jan 13;15(2):569. doi: 10.3390/ma15020569 (PMC8779613; doi:10.3390/ma15020569)
Supplement: Supplementary file 1 [file materials-15-00569-s001.zip]

Archive with 1 entries (1 files):
- materials-1509008-supplementary.pdf
